# Supplementary material for: Male principal investigators (almost) don’t publish with women in ecology and zoology
Source: PLoS One. 2019 Jun 19;14(6):e0218598. doi: 10.1371/journal.pone.0218598 (PMC6583967; doi:10.1371/journal.pone.0218598)
Supplement: S2 Table — (XLSX) [file pone.0218598.s002.xlsx]

## Sheet: Sheet1
Coefficient	Estimate	Standard Error	t-value	p-value
(Intercept)	-64.5	12.469	-5.173	<0.0001
Year	0.032	0.006	5.125	<0.0001
Biotropica	0.2	0.118	1.699	0.089
Ecology	-0.371	0.121	-3.06	0.002
Herpetologica	-0.215	0.128	-1.682	0.093
Journal of Herpetology	-0.181	0.12	-1.507	0.132
Journal of Mammalogy	0.02	0.118	0.17	0.864
Ornitología Neotropical	-0.303	0.125	-2.427	0.015
Phyllomedusa	-0.518	0.177	-2.926	0.003
South American J Herpetology	-0.265	0.16	-1.661	0.097
The Auk	-0.099	0.12	-0.832	0.405
S2_Table: Results of quasibinomial GLM describing women as first authors in ecological journals from 2002-2016.
