# Supplementary material for: Male principal investigators (almost) don’t publish with women in ecology and zoology
Source: PLoS One. 2019 Jun 19;14(6):e0218598. doi: 10.1371/journal.pone.0218598 (PMC6583967; doi:10.1371/journal.pone.0218598)
Supplement: S3 Table — (XLSX) [file pone.0218598.s003.xlsx]

## Sheet: Sheet1
Coefficient	Estimate	Standard Error	t-value	p-value
(Intercept)	-5.39	13.83	-0.39	0.697
Year	0.002	0.007	0.315	0.753
Biotropica	-0.132	0.13	-1.019	0.308
Ecology	-0.294	0.132	-2.227	0.026
Herpetologica	-0.314	0.141	-2.216	0.026
Journal of Herpetology	-0.12	0.13	-0.921	0.357
Journal of Mammalogy	-0.186	0.13	-1.429	0.153
Ornitología Neotropical	-0.293	0.137	-2.143	0.032
Phyllomedusa	-0.236	0.187	-1.261	0.207
South American J Herpetology	0.106	0.167	0.634	0.526
The Auk	-0.205	0.132	-1.557	0.119
S3_Table: Results of quasibinomial GLM describing women as last authors in ecological journals from 2002-2016.
