# Supplementary material for: Male principal investigators (almost) don’t publish with women in ecology and zoology
Source: PLoS One. 2019 Jun 19;14(6):e0218598. doi: 10.1371/journal.pone.0218598 (PMC6583967; doi:10.1371/journal.pone.0218598)
Supplement: S4 Table — (XLSX) [file pone.0218598.s004.xlsx]

## Sheet: Sheet1
Coefficient	Estimate	Standard Error	t-value	p-value
(Intercept)	-24.521	14.585	-1.681	0.093
Year	0.013	0.007	1.867	0.062
Biotropica	-3.428	0.183	-18.74	<0.0001
Ecology	-6.352	0.257	-24.766	<0.0001
Herpetologica	-3.707	0.188	-19.637	<0.0001
Journal of Herpetology	-4.191	0.188	-22.269	<0.0001
Journal of Mammalogy	-4.459	0.191	-23.372	<0.0001
Ornitología Neotropical	-1.657	0.186	-8.883	<0.0001
Phyllomedusa	-2.176	0.209	-10.388	<0.0001
South American J Herpetology	-1.186	0.222	-5.351	<0.0001
The Auk	-5.803	0.228	-25.466	<0.0001
S4_Table: Results of quasibinomial GLM describing authors based at Latin American institutions in ecological journals from 2002-2016.
