# Supplementary material for: Male principal investigators (almost) don’t publish with women in ecology and zoology
Source: PLoS One. 2019 Jun 19;14(6):e0218598. doi: 10.1371/journal.pone.0218598 (PMC6583967; doi:10.1371/journal.pone.0218598)
Supplement: S1 Script — (R) [file pone.0218598.s005.R]

##Analysis and graphs code for Salerno, Páez-Vacas, Guayasamin, and Stynoski, "Male principal investigators (almost) don't publish with women in ecology and zoology"

library(readr)
Datos <- read_csv("~/Desktop/datos.dec2.csv")

#6849 rows of data with factors: No (article number in a given volume), Journal, Year, Month, Title, Authors, No.Authors (number of authors), Author1F (first author female?), Author1L (first author Latin American institution?), LastF (last author female?), LastL (last author with Latin American institution?), PropF (proportion female authors), PropL (proportion latin american based authors), CountryLast (country of affiliation of the last author when last author is based in Latin America), CountryLast2 (same as CountryLast, but with countries with fewer than 30 articles in the dataset grouped into a category "other Latin American"), Region1 (Central America, South America, Not in Latin America), Region2 (Latin America, Not in Latin America), Subfield (Ecology, Mammalogy, Herpetology, Ornithology)

library(ggplot2)
library(RColorBrewer)
myColors <- brewer.pal(10,"Spectral")

#------------------------Author Demographics---------------------#

#Q1: Influence of year on proportion of female authors by journal
ggplot(Datos,aes(x=Year,y=PropF,color=Journal))+theme_classic()+scale_colour_manual(values=myColors,name="Journal")+labs(x="Year",y="Proportion of Female Authors")+theme(axis.title=element_text(size=14))+geom_smooth(aes(color=Journal),linetype="longdash",se=F,span=0.5)+geom_smooth(color="black",method=glm,method.args=list(family=quasibinomial),alpha=0.4,size=2)+scale_y_continuous(breaks=seq(0.0,1,0.1))+scale_x_continuous(breaks=seq(2002,2016,1))+theme(axis.text.y=element_text(size=12)) #Fig 1a
mean(Datos$PropF,na.rm=T) #0.2792
mean(Datos$PropF[Datos$Year==2002],na.rm=T) #0.2691
mean(Datos$PropF[Datos$Year==2016],na.rm=T) #0.3145

Q1<-glm(PropF~Year+Journal,family=binomial,data=Datos)
summary(Q1) #binomial logistic model was overdispersed, so changing to quasibinomial...
Q1b<-glm(PropF~Year+Journal,family=quasibinomial,data=Datos)
summary(Q1b) #strong effect of year, plus Ecology and The Auk up and Phyllomedusa down

#Q2: Influence of year on first female author by revista
ggplot(Datos,aes(x=Year,y=Author1F,color=Journal))+theme_classic()+scale_colour_manual(values=myColors,name="Journal")+labs(x="Year",y="First Author Female")+theme(axis.title=element_text(size=14))+geom_smooth(aes(color=Journal),linetype="longdash",se=F,span=0.5)+geom_smooth(color="black",method=glm,method.args=list(family=quasibinomial),alpha=0.4,size=2)+scale_y_continuous(breaks=seq(0.0,1,0.1))+scale_x_continuous(breaks=seq(2002,2016,1))+theme(axis.text.y=element_text(size=12))

Q2b<-glm(Author1F~Year+Journal,family=quasibinomial,data=Datos)
summary(Q2b)
mean(Datos$Author1F,na.rm=T) #0.3248
mean(Datos$Author1F[Datos$Year==2002],na.rm=T) #0.3000
mean(Datos$Author1F[Datos$Year==2016],na.rm=T) #0.3516

#Q3: Influence of year on last female author by revista
ggplot(Datos,aes(x=Year,y=LastF,color=Journal))+theme_classic()+scale_colour_manual(values=myColors,name="Journal")+labs(x="Year",y="Last Author Female")+theme(axis.title=element_text(size=14))+geom_smooth(aes(color=Journal),linetype="longdash",se=F,span=0.5)+geom_smooth(color="black",method=glm,method.args=list(family=quasibinomial),alpha=0.4,size=2)+scale_y_continuous(breaks=seq(0.0,1,0.1))+scale_x_continuous(breaks=seq(2002,2016,1))+theme(axis.text.y=element_text(size=12))

Q3b<-glm(LastF~Year+Journal,family=quasibinomial,data=Datos)
summary(Q3b)
mean(Datos$LastF,na.rm=T) #0.2287
mean(Datos$LastF[Datos$Year==2002],na.rm=T) #0.2429
mean(Datos$LastF[Datos$Year==2016],na.rm=T) #0.2793

#Q4: Influence of year on proportion of latino authors by revista
ggplot(Datos,aes(x=Year,y=PropL,color=Journal))+geom_smooth(aes(color=Journal),linetype="longdash",se=F,span=0.5)+theme_classic()+scale_colour_manual(values=myColors,name="Journal")+labs(x="Year",y="Proportion of Authors based in Latin America")+theme(axis.title=element_text(size=14))+theme(axis.text.y=element_text(size=12))+geom_smooth(color="black",method=glm,method.args=list(family=quasibinomial),alpha=0.4,size=2)+scale_y_continuous(breaks=seq(0.0,1,0.1))+scale_x_continuous(breaks=seq(2002,2016,1))+theme(axis.text.y=element_text(size=12)) #Fig 1b

Q4b<-glm(PropL~Year+Journal,family=quasibinomial,data=Datos)
summary(Q4b)

mean(na.omit(Datos$PropL)) #0.3256
mean(na.omit(Datos$PropL[Datos$Year==2002])) #0.3098
mean(na.omit(Datos$PropL[Datos$Year==2016])) #0.2842

#-------------Effects of Last Author Gender & Affiliation-----------------#

#Q5: Influence of gender of last author on proportion of female authors
Datos$LastF<-as.factor(Datos$LastF)
levels(Datos$LastF)[levels(Datos$LastF)==0]<-"Male"
levels(Datos$LastF)[levels(Datos$LastF)==1]<-"Female"

ggplot(na.omit(Datos),aes(x=LastF,y=PropF,fill=LastF))+geom_boxplot(alpha=0.7)+theme_classic()+facet_grid(~Journal,switch="x")+labs(y="Proportion of Female Authors")+theme(legend.position="bottom",axis.text.x=element_blank(),axis.text.y=element_text(size=14),axis.title.x = element_blank(),axis.title.y = element_text(size=16,margin=margin(5,10,0,0)),legend.title=element_text(size=16),legend.text=element_text(size=10),strip.text.x = element_text(size=8))+scale_fill_manual(name="Last Author Gender",values=c("blue", "red")) #Fig 2a

ggplot(na.omit(Datos),aes(x=LastF,y=PropF,fill=LastF))+geom_boxplot(alpha=0.7)+theme_classic()+facet_grid(~Region2,switch="x")+labs(y="Proportion of Female Authors")+theme(legend.position="bottom",axis.text.x=element_blank(),axis.text.y=element_text(size=14),axis.title.x = element_blank(),axis.title.y = element_text(size=16,margin=margin(5,10,0,0)),legend.title=element_text(size=16),legend.text=element_text(size=10),strip.text.x = element_text(size=8))+scale_fill_manual(name="Last Author Gender",values=c("blue", "red")) #Fig 2b

Q5b<-glm(PropF~LastF, family=quasibinomial,data=Datos)
summary(Q5b) # strong effect of last author gender on proportion of women authors
mean(Datos$PropF[Datos$LastF=="Female"],na.rm=T) #0.6276
mean(Datos$PropF[Datos$LastF=="Male"],na.rm=T) #0.1759

LAonly<-subset(Datos,Datos$Region2=="Latin America")
NoLAonly<-subset(Datos,Datos$Region2=="Not in Latin America")
summary(LAonly$PropF[LAonly$LastF=="Female"])
summary(NoLAonly$PropF[NoLAonly$LastF=="Female"])
summary(LAonly$PropF[LAonly$LastF=="Male"])
summary(NoLAonly$PropF[NoLAonly$LastF=="Male"])
Argen<-subset(Datos,Datos$CountryLast=="Argentina")
Venez<-subset(Datos,Datos$CountryLast=="Venezuela")
summary(Argen$PropF[Argen$LastF=="Female"])
summary(Venez$PropF[Venez$LastF=="Female"])

#Q6: Influence of gender of last author on gender of first author
Datos$LastL<-as.factor(Datos$LastL)
levels(Datos$LastL)[levels(Datos$LastL)==1]<-"In Latin America"
levels(Datos$LastL)[levels(Datos$LastL)==0]<-"Not in Latin America"
Datos$Author1F<-as.factor(Datos$Author1F)
levels(Datos$Author1F)[levels(Datos$Author1F)==1]<-"Female"
levels(Datos$Author1F)[levels(Datos$Author1F)==0]<-"Male"
table(Datos$Author1F[Datos$LastF=="Female"]) # 836 M 722 F
table(Datos$Author1F[Datos$LastF=="Male"]) # 3763 M 1492 F
722/(836+722) #0.463
1492/(3763+1492) #0.2839

Q6b<-glm(Author1F~LastF,family=quasibinomial, data=Datos)
summary(Q6b) #strong effect of last author gender on first author gender

#Q7: Influence of Latin American last author on proportion of female authors
ggplot(Datos,aes(x=LastL,y=PropF,fill=LastL))+geom_boxplot(alpha=0.7)+theme_bw()+labs(x="Institutional Afiliation of Last Author",y="Proportion of Female Authors")+theme(legend.position="none",axis.text.x = element_text(size=14),axis.text.y=element_text(size=14),axis.title.x = element_text(size=16),axis.title.y = element_text(size=16,margin=margin(5,10,0,0)),legend.title=element_text(size=12),legend.text=element_text(size=10))+scale_fill_manual(values=c("purple","dark green")) #shows prop of female authors being a little higher in LA

Q7b<-glm(PropF~LastL,family=quasibinomial,data=Datos)
summary(Q7b) #Strong effect of LA institution on prop of female authors
mean(Datos$PropF[Datos$LastL=="Not in Latin America"],na.rm=T) #0.2700
mean(Datos$PropF[Datos$LastL=="In Latin America"],na.rm=T) #0.2989

#Q8: Influence of Latin American last author on gender of first author
Q8b<-glm(Author1F~LastL,family=quasibinomial,data=Datos)
summary(Q8b) #p=0.05 for effect of region on gender of first author
table(Datos$Author1F[Datos$LastL=="Not in Latin America"]) #3183 M 1481 F
table(Datos$Author1F[Datos$LastL=="In Latin America"]) #1423 M 735 F
1481/(3183+1481) #0.3175
735/(1423+735) #0.340

#Q9: Influence of Latin American last author on gender of last author
Q9b<-glm(LastF~LastL,family=quasibinomial,data=Datos)
summary(Q9b) # strong effect of region on gender of last author
table(Datos$LastF[Datos$LastL=="Not in Latin America"]) # 3663 M 998 F
table(Datos$LastF[Datos$LastL=="In Latin America"]) # 1596 M 561 F
998/(3663+998) #0.2141
561/(1596+561) #0.2600

#---------------Visualization by Country-----------------------#

#Q10: Does the country of the institutional affiliation of the last author within Latin America influence the proportion of female authors? 

table(Datos$CountryLast2)
#  Argentina 342, Bolivia 38, Brazil 669, Chile 67, Colombia 121, Costa Rica 48, Ecuador 96, Mexico 575, Not in LA 4699, Other 74, Panama 34, Peru 33, Venezuela 53

give.n <- function(x){
  return(c(y = mean(x), label = length(x)))
}
require(dplyr)
gr4<-Datos %>% group_by(CountryLast2) %>% filter(n()>=15)
gr4$CountryLast2<-factor(gr4$CountryLast2,levels=c("Not in LA", "Argentina","Venezuela","Brazil","Colombia","Panama","Mexico","Bolivia","Chile","Peru","Other","Costa Rica","Ecuador"))
p13<-ggplot(na.omit(gr4),aes(x=CountryLast2,y=PropF))+stat_boxplot(geom="errorbar",width=0.5,position=position_dodge(width=0.75))
p13+geom_boxplot()+theme_classic()+labs(x="Institutional Affiliation of Last Author",y="Proportion of Female Authors")+theme(axis.title=element_text(size=14))

p14<-ggplot(na.omit(gr4),aes(x=CountryLast2,y=PropF,fill=LastF))+stat_boxplot(geom="errorbar",width=0.5,position=position_dodge(width=0.75))
p14+geom_boxplot(alpha=0.7)+theme_classic()+labs(x="Institutional Affiliation of Last Author",y="Proportion of Female Authors")+theme(axis.title=element_text(size=14),legend.position="bottom")+scale_fill_manual(name="Last Author Gender",values=c("blue", "red"))

#Q11: Does the last author gender affect the number of co-authors in a paper?
ggplot(na.omit(Datos),aes(x=LastL,y=No.authors,fill=LastF))+geom_boxplot(alpha=0.7)+theme_bw()+labs(x="Institutional Afiliation of Last Author",y="Number of Authors per Article")+theme(legend.position="bottom",axis.text.x = element_text(size=14),axis.text.y=element_text(size=14),axis.title.x = element_text(size=16),axis.title.y = element_text(size=16,margin=margin(5,10,0,0)),legend.title=element_text(size=12),legend.text=element_text(size=10))+scale_fill_manual(values=c("red","blue"))
mean(Datos$No.authors[Datos$LastL=="Not in Latin America"]) #3.248
mean(Datos$No.authors[Datos$LastL=="In Latin America"]) #3.259
mean(na.omit(Datos$No.authors[Datos$LastF=="Female"])) #3.23
mean(na.omit(Datos$No.authors[Datos$LastL=="Not in Latin America"])) #3.248
hist(Datos$No.authors)
Q11<-glm(No.authors~LastF*LastL,data=Datos,family=quasipoisson)
summary(Q11)
ggplot(Datos,aes(x=No.authors,y=PropF))+geom_point()+geom_smooth(method=glm)+labs(y="Proportion of Female Authors",x="Number of Authors")+theme_classic()

#Q12: Do the results differ among subfields or region of origin of the journal?
p13<-ggplot(na.omit(Datos),aes(x=Subfield,y=PropF))+stat_boxplot(geom="errorbar",width=0.5,position=position_dodge(width=0.75))
p13+geom_boxplot()+theme_classic()+labs(x="Subfield of Journal",y="Proportion of Female Authors")+theme(axis.title=element_text(size=14))

p14<-ggplot(na.omit(Datos),aes(x=Subfield,y=PropF,fill=LastF))+stat_boxplot(geom="errorbar",width=0.5,position=position_dodge(width=0.75))
p14+geom_boxplot(alpha=0.7)+theme_classic()+labs(x="Subfield of Journal",y="Proportion of Female Authors")+theme(axis.title=element_text(size=14),legend.position="bottom")+scale_fill_manual(name="Last Author Gender",values=c("blue", "red"))

Q12<-glm(PropF~Subfield,data=Datos,family=quasibinomial)
summary(Q12)

Q12b<-glm(PropF~Subfield*LastF,data=Datos,family=quasibinomial)
summary(Q12b)

p13<-ggplot(na.omit(Datos),aes(x=Origin,y=PropF))+stat_boxplot(geom="errorbar",width=0.5,position=position_dodge(width=0.75))
p13+geom_boxplot()+theme_classic()+labs(x="Region of Journal",y="Proportion of Female Authors")+theme(axis.title=element_text(size=14))

p14<-ggplot(na.omit(Datos),aes(Origin,y=PropF,fill=LastF))+stat_boxplot(geom="errorbar",width=0.5,position=position_dodge(width=0.75))
p14+geom_boxplot(alpha=0.7)+theme_classic()+labs(x="Region of Journal",y="Proportion of Female Authors")+theme(axis.title=element_text(size=14),legend.position="bottom")+scale_fill_manual(name="Last Author Gender",values=c("blue", "red"))

ggplot(Datos,aes(Origin))+geom_bar(aes(fill=CountryLast2))+theme_classic()+labs(x="Region of Journal",y="Institutional Affiliation of Last Author")+theme(axis.title=element_text(size=14))

####--------------Repeat of analyses using only articles with 2+ authors--------####

DatosR<-subset(Datos,Datos$No.authors>1) #6047 articles, 802 omitted
table(Datos$Author1F[Datos$No.authors==1]) #630 M 171 F
171/(171+630) #0.213 of the single-authored articles were by women

#Q5R: Influence of gender of last author on proportion of female authors
DatosR$LastF<-as.factor(DatosR$LastF)
levels(DatosR$LastF)[levels(DatosR$LastF)==0]<-"Male"
levels(DatosR$LastF)[levels(DatosR$LastF)==1]<-"Female"
DatosR$LastL<-as.factor(DatosR$LastL)
levels(DatosR$LastL)[levels(DatosR$LastL)==0]<-"Not in Latin America"
levels(DatosR$LastL)[levels(DatosR$LastL)==1]<-"In Latin America"

ggplot(na.omit(DatosR),aes(x=LastF,y=PropF,fill=LastF))+geom_boxplot(alpha=0.7)+theme_classic()+facet_grid(~Journal,switch="x")+labs(y="Proportion of Female Authors")+theme(legend.position="bottom",axis.text.x=element_blank(),axis.text.y=element_text(size=14),axis.title.x = element_blank(),axis.title.y = element_text(size=16,margin=margin(5,10,0,0)),legend.title=element_text(size=16),legend.text=element_text(size=10),strip.text.x = element_text(size=8))+scale_fill_manual(name="Last Author Gender",values=c("blue", "red"))

ggplot(na.omit(DatosR),aes(x=LastF,y=PropF,fill=LastF))+geom_boxplot(alpha=0.7)+theme_classic()+facet_grid(~Region2,switch="x")+labs(y="Proportion of Female Authors")+theme(legend.position="bottom",axis.text.x=element_blank(),axis.text.y=element_text(size=14),axis.title.x = element_blank(),axis.title.y = element_text(size=16,margin=margin(5,10,0,0)),legend.title=element_text(size=16),legend.text=element_text(size=10),strip.text.x = element_text(size=8))+scale_fill_manual(name="Last Author Gender",values=c("blue", "red"))

Q5Rb<-glm(PropF~LastF, family=quasibinomial,data=DatosR)
summary(Q5Rb) #p<0.0001
mean(DatosR$PropF[DatosR$LastF=="Female"],na.rm=T) #0.582
mean(DatosR$PropF[DatosR$LastF=="Male"],na.rm=T) #0.199 

#Q6R: Influence of gender of last author on gender of first author
DatosR$LastF<-as.factor(DatosR$LastF)
DatosR$Author1F<-as.factor(DatosR$Author1F)
levels(DatosR$Author1F)[levels(DatosR$Author1F)==1]<-"Female"
levels(DatosR$Author1F)[levels(DatosR$Author1F)==0]<-"Male"
table(DatosR$Author1F[DatosR$LastF=="Female"]) # 836 M 553 F
table(DatosR$Author1F[DatosR$LastF=="Male"]) # 3133 M 1490 F
553/(836+553) #0.398 female first author with female last author
1490/(3133+1490) #0.322 female first author with male last author

Q6Rb<-glm(Author1F~LastF,family=quasibinomial, data=DatosR)
summary(Q6Rb) # p<0.0001

#Q7R: Influence of Latin American last author on proportion of female authors
ggplot(DatosR,aes(x=LastL,y=PropF,fill=LastL))+geom_boxplot(alpha=0.7)+theme_bw()+labs(x="Institutional Afiliation of Last Author",y="Proportion of Female Authors")+theme(legend.position="none",axis.text.x = element_text(size=14),axis.text.y=element_text(size=14),axis.title.x = element_text(size=16),axis.title.y = element_text(size=16,margin=margin(5,10,0,0)),legend.title=element_text(size=12),legend.text=element_text(size=10))+scale_fill_manual(values=c("purple","dark green"))

Q7Rb<-glm(PropF~LastL,family=quasibinomial,data=DatosR)
summary(Q7Rb) #p<0.0001
mean(DatosR$PropF[DatosR$LastL=="Not in Latin America"],na.rm=T) #0.279
mean(DatosR$PropF[DatosR$LastL=="In Latin America"],na.rm=T) #0.307

#Q8R: Influence of Latin American last author on gender of first author
Q8Rb<-glm(Author1F~LastL,family=quasibinomial,data=DatosR)
summary(Q8Rb) #p=0.13
table(DatosR$Author1F[DatosR$LastL=="Not in Latin America"]) #2718 M 1359 F
table(DatosR$Author1F[DatosR$LastL=="In Latin America"]) #1258 M 686 F
1359/(2718+1350) #0.334
686/(1258+686) #0.353

#Q9R: Influence of Latin American last author on gender of last author
Q9Rb<-glm(LastF~LastF,family=quasibinomial,data=DatosR)
summary(Q9Rb) #p<0.0001
table(DatosR$LastF[DatosR$LastL=="Not in Latin America"]) # 3196 M 878 F
table(DatosR$LastF[DatosR$LastL=="In Latin America"]) # 1431 M 512 F
878/(3196+878) #0.216
512/(1431+512) #0.264

#Q10R: Does the last author gender affect the number of co-authors in a paper?
ggplot(na.omit(DatosR),aes(x=LastL,y=No.authors,fill=LastF))+geom_boxplot(alpha=0.7)+theme_bw()+labs(x="Institutional Afiliation of Last Author",y="Number of Authors per Article")+theme(legend.position="bottom",axis.text.x = element_text(size=14),axis.text.y=element_text(size=14),axis.title.x = element_text(size=16),axis.title.y = element_text(size=16,margin=margin(5,10,0,0)),legend.title=element_text(size=12),legend.text=element_text(size=10))+scale_fill_manual(values=c("red","blue"))
mean(DatosR$No.authors[DatosR$LastL=="Not in Latin America"]) #3.571
mean(DatosR$No.authors[DatosR$LastL=="In Latin America"]) #3.507
mean(na.omit(DatosR$No.authors[DatosR$LastF=="Female"])) #3.501
mean(na.omit(DatosR$No.authors[DatosR$LastL=="Not in Latin America"])) #3.571
Q11<-glm(No.authors~LastF*LastL,data=DatosR,family=poisson)
summary(Q11)
ggplot(DatosR,aes(x=No.authors,y=PropF))+geom_point()+geom_smooth(method=glm)+labs(y="Proportion of Female Authors",x="Number of Authors")+theme_classic()


####Repeat of all analyses exploring the effect of "journal" as a random rather than a fixed variable####

#------------------------Author Demographics---------------------#
library(lme4)

#Q1jr: Influence of year on proportion of female authors by journal
Q1jr<-glmer(PropF~Year+(1|Journal),family=binomial,data=Datos) #model does not converge
tt <- getME(Q1jr,"theta") 
ll <- getME(Q1jr,"lower") 
min(tt[ll==0]) #provides a variance of zero for the random variable

#The previous 3 lines of code are used to test whether the model is singular, meaning that the variance of the random variable is estimated as zero in the variance-covariance matrix (Kliegl, et al., 2015). The code aims to check for zero values among diagonal elements of the matrix.
#If the variance parameter of the random variable is equal to zero (as it is here), some authors argue that the best way to proceed is to drop the random factor in the model, because removing the factor with zero variance will not change the estimated quantities (Pasch et al. 2013). In Pasch et al. (2013), the authors state that, "While in principle the block effect (ID) should be incorporated in the statistical model as a random effect to allow for the repeated-measures design, in practice its effect is negligible (the among-individual variance in probability of singing is estimated as exactly zero). Dropping the block effect and treating the response as binomial allowed us to use bias-corrected logistic regression."

## Bates, Douglas, Reinhold Kliegl, Shravan Vasishth, and Harald Baayen. 2015. “Parsimonious Mixed Models.” ArXiv:1506.04967 [Stat], June. http://arxiv.org/abs/1506.04967.
## Pasch, Bret, Benjamin M. Bolker, and Steven M. Phelps. 2013. “Interspecific Dominance via Vocal Interactions Mediates Altitudinal Zonation in Neotropical Singing Mice.” The American Naturalist 182 (5): E161–E173. doi:10.1086/673263.

#Q2jr: Influence of year on first female author by revista
Q2jr<-glmer(Author1F~Year+(1|Journal),family=binomial,data=Datos)
summary(Q2jr) #suggests rescaling variables
numcols <- grep("^c\\.",names(Datos))
Datoss <- Datos
Datoss[,numcols] <- scale(Datoss[,numcols])
Q2jr_sc <- update(Q2jr,data=Datoss)
summary(Q2jr_sc) #significant effect (p<0.0001) of Year on First Author Female, same as the model in which journal is fixed

#Q3jr: Influence of year on last female author by revista
Q3jr<-glmer(LastF~Year+(1|Journal),family=binomial,data=Datos)
summary(Q3jr) #negative eigenvalues in the var-cov matrix; just as in the model with journal as a fixed variable, the effect of year is not significant (p=0.53) and the estimates are similar (0.003 with journal as fixed variable, 0.002 with journal as random variable)

#Q4jr: Influence of year on proportion of latino authors by revista
Q4jr<-glmer(PropL~Year+(1|Journal),family=binomial,data=Datos)
summary(Q4jr) #suggests rescaling variables
Q4jr_sc <- update(Q4jr,data=Datoss)
summary(Q4jr_sc) #just as in the model with journal as a fixed variable, no significant effect of year on PropL, with similar estimate for Year (0.015) as the model with journal as a random effect (0.014)

#-------------Effects of Last Author Gender & Affiliation-----------------#

#Q5: Influence of gender of last author on proportion of female authors
Q5b<-glmer(PropF~LastF+(1|Journal), family=binomial,data=Datos)
summary(Q5b) # strong effect of last author gender on proportion of women authors

#Q6: Influence of gender of last author on gender of first author
Q6b<-glmer(Author1F~LastF+(1|Journal),family=binomial, data=Datos)
summary(Q6b) #strong effect of last author gender on first author gender

#Q7: Influence of Latin American last author on proportion of female authors
Q7b<-glmer(PropF~LastL+(1|Journal),family=binomial,data=Datos)
summary(Q7b) #Strong effect of LA institution on prop of female authors

#Q8: Influence of Latin American last author on gender of first author
Q8b<-glmer(Author1F~LastL+(1|Journal),family=binomial,data=Datos)
summary(Q8b) #p=0.01 for effect of region on gender of first author, compared with p=0.05 in the model with journal as a fixed variable, so the conclusion is the same

#Q9: Influence of Latin American last author on gender of last author
Q9b<-glmer(LastF~LastL+(1|Journal),family=binomial,data=Datos)
summary(Q9b) # strong effect of region on gender of last author

#Q12: Do the results differ among subfields?
Q12b<-glmer(PropF~Subfield+(1|Journal),data=Datos,family=binomial)
summary(Q12b) #No significant effects among subfields
